# Supplementary material for: The Open Perimetry Initiative: A framework for cross-platform development for the new generation of portable perimeters
Source: J Vis. 2022 Apr 6;22(5):1. doi: 10.1167/jov.22.5.1 (PMC8994165; doi:10.1167/jov.22.5.1)
Supplement: Supplement 5 [file jovi-22-5-1_s005.zip]

Archive with 4 entries (4 files):
- vfPlotFullField.r
- __MACOSX/._vfPlotFullField.r
- vfPoPLRAnalysis.r
- __MACOSX/._vfPoPLRAnalysis.r
