# Supplementary material for: The Open Perimetry Initiative: A framework for cross-platform development for the new generation of portable perimeters
Source: J Vis. 2022 Apr 6;22(5):1. doi: 10.1167/jov.22.5.1 (PMC8994165; doi:10.1167/jov.22.5.1)
Supplement: Supplement 5 [file jovi-22-5-1_s005.zip › vfPlotFullField.r]

# this example have been tested with visualFields v1.0.1 from February 15 2022
# and R version 4.1.2 (2021-11-01) -- "Bird Hippie"
setwd("<ADD WORKING DIRECTORY HERE>")
library(visualFields)
filename <- "vfFullField.pdf"

# define a help function to combine the results for the central and peripheral grids
vfPartialPlot <- function(vf, type, init, nv, locmap, gpar, ...) {
  setlocini(init)                  # first column with sensitivity data
  setnv(nv)                        # set the normative values for statistical analysis
  setlocmap(locmap)                # set the grid's location map
  gpar$tess$xlim <- c(-55, 85)     # force the same x and y limits for both grids
  gpar$tess$ylim <- c(-51, 31)
  setgpar(gpar)                    # set the grid's grahpical parameters (tesselation, outer hull, etc)
  vfplot(vf, type=type, ps=5, ...)
}

pdf(filename, width=5.1, height=3.2, pointsize=8)
par(mar=c(0, 0, 0, 0))
for(i in 1:nrow(vfctrIowaPC26)) {
  vfc <- vfselect(vfctrIowaPC26, sel=i) # select a single the PC26 test
  vfp <- vfselect(vfctrIowaPeri, sel=i) # and the corresponding Peripheral test
  vfPartialPlot(vfc, "tds", 18, normvals$iowa_PC26_pw, locmaps$pPC26, gpars$pPC26)
  vfPartialPlot(vfp, "tds", 17, normvals$iowa_Peri_pw, locmaps$pPeri, gpars$pPeri, new=TRUE)
  legend("bottom", inset=-0.01, pch=22, box.lty=0, horiz=TRUE,
         legend=c("p < 0", "p < 0.005", "p < 0.01", "p < 0.02", "p < 0.05"),
         pt.bg=c("#000000", "#800026", "#BD0026", "#FD8D3C", "#FED976"),
         pt.lwd=0.1, pt.cex = 1.5)
  text(0.02, 0.96, paste("Subject ID:", vfc$id,"\nEye:", vfc$eye), adj=c(0, 1))
  text(0.98, 0.96, paste("Date:", format(vfc$date, "%d/%m/%Y")), adj=c(1, 1))
}
dev.off()
