# Supplementary material for: The Open Perimetry Initiative: A framework for cross-platform development for the new generation of portable perimeters
Source: J Vis. 2022 Apr 6;22(5):1. doi: 10.1167/jov.22.5.1 (PMC8994165; doi:10.1167/jov.22.5.1)
Supplement: Supplement 5 [file jovi-22-5-1_s005.zip › vfPoPLRAnalysis.r]

# this example have been tested with visualFields v1.0.1 from February 15 2022
# and R version 4.1.2 (2021-11-01) -- "Bird Hippie"
setwd("<ADD WORKING DIRECTORY HERE>")
library(visualFields)
filename <- "vfPoPRLanalysis.pdf"

setdefaults()

drawPoPLRhist <- function(res, ps = 8) {
  defpar <- par(no.readonly = TRUE)
  on.exit(par(defpar))
  s    <- res$cstats$csl / length(res$pval)
  pval <- res$cstats$cslp
  sp   <- res$cstats$cslall / length(res$pval)
  sp[sp > 5] <- 5
  if(s > 5) s <- 5
  breaks <- seq(0, 5, by = 0.1)
  ymax <- max(hist(sp, breaks=breaks, plot=FALSE)$density)
  xlim <- c(0, 5)
  ylim <- c(0, ymax)
  par(plt=c(0, 1, 0.3, 1), mgp=c(1.5, 0.25, 0), ps = ps)
  hist(sp, breaks=breaks, freq=FALSE, main="", xlim=xlim, ylim=ylim,
       xlab="random S/n", col="gray90", border="gray90", axes=FALSE)
  axis(1, at=0:5, tcl=-0.2, lwd=0, lwd.ticks=0.5)
  if(s <= 3.5) {
    xtxt <- s + 0.4
    adj  <- c(0, 0.5)
  } else {
    xtxt <- s - 0.4
    adj  <- c(1, 0.5)
  }
  if(pval > 0.5) col <- "black"
  else col <- "red"
  if(round(pval, 3) == 0)
    stxt <- paste0(round(s, 2), "\n(p = ", round(pval, 3), ")")
  else
    stxt <- paste0(round(s, 2), "\n(p < ", round(pval, 3), ")")
  lines(c(s, s), c(0, ymax / 2), col=col)
  points(s, ymax / 2, pch = 21, col=col, bg=col)
  text(xtxt, ymax / 2, stxt, adj=adj, col=col, cex=0.75)
}
# get all the Patients IDs and eyes for the analysis
ideye <- unique(data.frame(id=vfpwgSunyiu24d2$id, eye=vfpwgSunyiu24d2$eye))

pdf(filename, width=6, height=3.25, pointsize=8)
par(mar=c(0, 0, 0, 0))
for(i in 1:nrow(ideye)) {
  # select all fields for an id and eye
  vf <- vffilter(vfpwgSunyiu24d2, id == ideye$id[i] & eye == ideye$eye[i])
  res <- poplr(vf) # run the PoPLR analysis
  vfb <- vfselect(vf, 1)
  vfb[,getvfcols()] <- plr(vf, type="s")$int
  par(fig=c(0, 0.55, 0, 1))
  vfplotplr(vf, alternative="LT", ps=5, xoffs=0, yoffs=-1, addSpark=TRUE)
  text(0.02, 0.96, paste("Subject ID:", vf$id[i],"\nEye:", vf$eye[i]), adj=c(0, 1))
  legend("bottom", inset=-0.01, pch=22, box.lty=0, horiz=TRUE,
         legend=c("p < 0", "p < 0.005", "p < 0.01", "p < 0.02", "p < 0.05"),
         pt.bg=c("#000000", "#800026", "#BD0026", "#FD8D3C", "#FED976"),
         pt.lwd=0.1, pt.cex = 1.5)
  par(fig=c(0.6, 1.0, 0.48, 0.98), new=TRUE)
  vfplot(vfb, type="tds", ps=5)
  par(fig=c(0.7, 0.9, 0.1, 0.45), new=TRUE)
  drawPoPLRhist(res)
  par(new=FALSE)
}
dev.off()
